# Supplementary material for: Shared and Sex-Specific Genetic Risk for Parkinson’s Disease Risk Across European Populations
Source: medRxiv. 2026 Jan 2:2025.12.29.25343160. Preprint. [Version 1] doi: 10.64898/2025.12.29.25343160 (PMC12838296; doi:10.64898/2025.12.29.25343160)
Supplement: Supplement 1 [file media-1.xlsx]

## Sheet: Overview
Table	Description
T1	Summary statistics for novel loci identified in the joint meta-GWAS
T2	Genome-wide significant summary statistics in ancestry specific subsets of Ashkenazi samples
T3	Summary statistics for significantly-different effect loci between sexes
ST1	Datasets and samples sizes included in this analysis
ST2	Lambda and lambda 1000s for meta-analyses
ST3	All identified lead variants, known and novel
ST4	Replication p values from GP2 Release 10
ST5	Correlation scores from LDSC
ST6	Observed heterogenity from LDSC
ST7	Colocalization results

## Sheet: T1
			Male
CHR	Nearest Gene	Signficant	Top SNP ID	rsID	Reference allele	Alternative/Effect allele	Effect allele frequency	Beta, all studies	SE, all studies	P, all studies	P, random effects, all studies	I2, all studies	P, female ONLY	P, META6	Distance, male index - female index	R2, male index - female index	D', male index - female index
1	RERE	Female	chr1:8314193:T:A	rs72635790	T	A	0.055	-0.1004	0.027174	0.0002201	0.0005479	5.73	0.1132	0.03343	123054	0.0504	0.7808
1	RBM8A	Male	chr1:145928008:T:A	rs71582802	T	A	0.1841	-0.1241	0.021794	1.24e-08	1.24e-08	0	0.5501	0.001221	201505	0.003	1
2	ANKRD23	Male	chr2:96841135:G:A	rs11897786	G	A	0.087	-0.1204	0.021942	4.082e-08	4.082e-08	0	0.2339	3.919e-05	88789	0.0025	1
2	ARL6IP6	Female	chr2:152305336:G:A	rs147834788	G	A	0.0172	-0.3246	0.082318	8.038e-05	8.038e-05	0	0.4488	0.02907	556869	0.0053	0.4328
3	CNTN4	Male	chr3:2182935:C:G	rs9827746	C	G	0.4476	-0.0655	0.011911	3.816e-08	3.816e-08	0	0.05547	9.815e-06	486764	0.0026	0.446
			Female
CHR	Nearest Gene	Signficant	Top SNP ID	rsID	Reference allele	Alternative/Effect allele	Effect allele frequency	Beta, all studies	SE, all studies	P, all studies	P, random effects, all studies	I2, all studies	P, male ONLY	P, META6	Distance, male index - female index	R2, male index - female index	D', male index - female index
1	RERE	Female	chr1:8437247:T:A	rs301802	T	A	0.5587	-0.0785	0.01371	1.031e-08	1.031e-08	0	0.5183	0.0001026	123054	0.0504	0.7808
1	RBM8A	Male	chr1:145726503:T:C	rs115243157	T	C	0.9817	-0.1974	0.073535	0.007265	0.007265	0	0.6916	0.1101	201505	0.003	1
2	ANKRD23	Male	chr2:96752346:T:G	rs72809835	T	G	0.9724	-0.162	0.045034	0.0003216	0.0003216	0	0.9549	0.1566	88789	0.0025	1
2	ARL6IP6	Female	chr2:152862205:C:G	rs7607599	C	G	0.4046	-0.0782	0.013879	1.758e-08	1.758e-08	0	0.756	0.005025	556869	0.0053	0.4328
3	CNTN4	Male	chr3:2669699:G:A	rs182921512	G	A	0.0167	-0.2333	0.059163	8.036e-05	8.036e-05	0	0.459	0.1238	486764	0.0026	0.446

## Sheet: T2
Sex	Ancestry	rsID	CHR (gr38)	BP (gr38)	Functional consequence (from gnomAD)	Nearest protein-coding gene	Known locus	Effect allele	Other allele	Beta	SE	P, fixed effect	P, random effects	I2 (%)
Male	AJ	rs76763715	1	155235843	Missence	GBA1	GBA1	C	T	0.9424	0.16395	9.025e-09	9.025e-09	0
Male	AJ	rs34637584	12	40340400	Missence	LRRK2	LRRK2	A	G	1.8971	0.2309	2.102e-16	2.102e-16	0
Female	AJ	rs4916793	5	90261068	LINC01339 Intron Variant	CETN3	Novel	T	C	0.5088	0.092053	3.253e-08	0.0001622	52.18
Female	AJ	rs189703959	12	38537527	NA	CPNE8	LRRK2	C	T	2.1965	0.23148	2.334e-21	4.467e-09	57.12

## Sheet: T3
			Male
CHR	Nearest Gene	Signficant	Top SNP ID	rsID	Reference allele	Alternative/Effect allele	Effect allele frequency	Beta, male ONLY	SE, male ONLY	P, male ONLY	Beta, female ONLY	SE, female ONLY	P, female ONLY	Z-score difference of effect	P difference of effect	P difference of effect, corrected
1	RBM8A	Male	chr1:145928008:T:A	rs71582802	T	A	0.1841	-0.1241	0.021794	1.24e-08	-0.0149	0.024933	0.5501	3.29756	0.000975	0.011704
1	ITPKB	Male	chr1:226731418:A:G	rs10495249	A	G	0.7199	-0.0731	0.013191	2.998e-08	-0.0704	0.015153	3.386e-06	0.134392	0.893093	1
2	ANKRD23	Male	chr2:96841135:G:A	rs11897786	G	A	0.087	-0.1204	0.021942	4.082e-08	-0.0293	0.024614	0.2339	2.76277	0.005731	0.068776
3	CNTN4	Male	chr3:2182935:C:G	rs9827746	C	G	0.4476	-0.0655	0.011911	3.816e-08	-0.0261	0.013628	0.05547	2.17686	0.029491	0.353895
3	GRM7	Male	chr3:7024398:G:A	rs17046610	G	A	0.0428	-0.1793	0.03117	8.801e-09	-0.0979	0.034901	0.005031	1.73954	0.081939	0.983273
3	PIK3CA	Male	chr3:179199217:A:G	rs3729674	A	G	0.7981	0.0976	0.014755	3.723e-11	0.0603	0.016882	0.0003544	-1.66361	0.09619	1
8	BIN3	Male	chr8:22647951:G:C	rs76856898	G	C	0.315	-0.0756	0.01297	5.581e-09	-0.035	0.014831	0.01828	2.06067	0.039335	0.472018
11	DLG2	Male	chr11:83789062:A:G	rs12284617	A	G	0.5687	-0.0862	0.013386	1.198e-10	-0.0495	0.01372	0.0003088	1.9146	0.055543	0.666515
12	RAB21	Male	chr12:71785666:C:T	rs61754230	C	T	0.0203	0.2433	0.04414	3.547e-08	0.1253	0.049606	0.01154	-1.77709	0.075554	0.906647
16	CRAMP1	Male	chr16:1666009:A:C	rs8058190	A	C	0.4599	-0.0689	0.012008	9.58e-09	-0.0539	0.013746	8.808e-05	0.821843	0.411166	1
16	SYT17	Male	chr16:19267278:GT:G	rs11286714	GT	G	0.5386	-0.0896	0.012712	1.809e-12	-0.0555	0.014585	0.0001417	1.7625	0.077985	0.935824
21	ADARB1	Male	chr21:45161847:C:A	rs8130097	C	A	0.0529	0.1557	0.026496	4.195e-09	0.0812	0.030688	0.008146	-1.83751	0.066135	0.793621
			Female
CHR	Nearest Gene	Signficant	Top SNP ID	rsID	Reference allele	Alternative/Effect allele	Effect allele frequency	Beta, female ONLY	SE, female ONLY	P, female ONLY	Beta, male ONLY	SE, male ONLY	P, male ONLY	Z-score difference of effect	P difference of effect	P difference of effect, corrected
1	RERE	Female	chr1:8437247:T:A	rs301802	T	A	0.5587	-0.0785	0.01371	1.031e-08	0.0078	0.012075	0.5183	-4.72368	2e-06	2.3e-05
1	SIPA1L2	Female	chr1:232527120:C:G	rs6424233	C	G	0.2106	-0.0982	0.016739	4.454e-09	-0.0361	0.014752	0.0144	-2.78324	0.005382	0.053819
2	AAK1	Female	chr2:69465874:C:T	rs9309428	C	T	0.4414	0.0789	0.013691	8.275e-09	0.0389	0.012009	0.001198	2.19641	0.028062	0.280623
2	ARL6IP6	Female	chr2:152862205:C:G	rs7607599	C	G	0.4046	-0.0782	0.013879	1.758e-08	0.0038	0.012229	0.756	-4.43286	9e-06	9.3e-05
6	FYN	Female	chr6:111836412:T:C	rs13340407	T	C	0.8568	-0.1119	0.019714	1.378e-08	-0.0565	0.017154	0.0009889	-2.11995	0.03401	0.3401
8	PPP1R3B	Female	chr8:9228882:T:A	rs330047	T	A	0.506	-0.0842	0.014734	1.1e-08	-0.0327	0.012297	0.007832	-2.68349	0.007286	0.072859
9	PRSS3	Female	chr9:33721937:A:G	rs10514827	A	G	0.7352	0.0905	0.015571	6.174e-09	0.0494	0.013576	0.000274	1.98948	0.046648	0.466479
11	RNF141	Female	chr11:10511626:C:T	rs4910150	C	T	0.1225	-0.1172	0.021168	3.084e-08	-0.0482	0.018298	0.008435	-2.46599	0.013664	0.136635
14	GALC	Female	chr14:87949673:G:A	rs3213916	G	A	0.3597	0.081	0.014178	1.109e-08	0.0224	0.012405	0.07096	3.11064	0.001867	0.018668
17	HSD17B1	Female	chr17:42554255:C:A	rs676387	C	A	0.2713	-0.0848	0.015414	3.767e-08	-0.052	0.013527	0.000121	-1.59937	0.109739	1

## Sheet: ST1
Cohort	Ancestry	N Male Cases	N Male Controls	N Female Cases	N Female Controls	Array type	Imputation summary	Covariates used for Cohort-level GWAS
FIGS AJ	Ashkenazi Jewish (AJ)	381	689	209	793	Fox Insight: customized Illumina Infinium Global Screening Array; Population controls: Illumina Infinium Global Screening Array	TOPMed R3; Freeze 10	PCs 1-10
GP2 AJ	Ashkenazi Jewish (AJ)	1014	414	468	249	NeuroBooster Array	TOPMed R3; Freeze 10	PCs 1-10
FIGS EUR	Non-Finnish European (EUR)	3227	27865	2731	33359	Fox Insight: customized Illumina Infinium Global Screening Array; Population controls: Illumina Infinium Global Screening Array	TOPMed R3; Freeze 10	PCs 1-10
GP2 EUR	Non-Finnish European (EUR)	14265	9611	8460	9142	NeuroBooster Array	TOPMed R3; Freeze 10	PCs 1-10
UKB	Non-Finnish European (EUR)	2540	37079	1517	44088	UK Biobank Axiom Array and UK BiLEVE Axiom Array	TOPMed R2	PCs 1-10, age at onset / age at censoring or death, townsend score
IPDGC COURAGE UK	Non-Finnish European (EUR)	995	155	484	483	NeuroChip	TOPMed R3; Freeze 10	PCs 1-10
IPDGC DUTCH	Non-Finnish European (EUR)	483	874	276	1105	Expanded Multi-Ethnic Genotyping Array	TOPMed R3; Freeze 10	PCs 1-10, age at onset / last exam
IPDGC GERMANY	Non-Finnish European (EUR)	396	484	244	441	Illumina HumanHap550, Illumina Human OmniExpress	TOPMed R3; Freeze 10	PCs 1-10, age at onset / evaluation
IPDGC MCGILL	Non-Finnish European (EUR)	353	461	189	411	Illumina HumanHap550, Illumina Human OmniExpress	TOPMed R3; Freeze 10	PCs 1-10, age at onset / last exam
IPDGC MF	Non-Finnish European (EUR)	472	321	331	493	Illumina HumanHap550, Illumina Human OmniExpress	TOPMed R3; Freeze 10	PCs 1-10
IPDGC NIA	Non-Finnish European (EUR)	443	1351	315	426	Illumina HumanHap550, Illumina Human OmniExpress	TOPMed R3; Freeze 10	PCs 1-10, age at onset / evaluation
IPDGC OSLO	Non-Finnish European (EUR)	304	267	196	195	Illumina HumanHap550, Illumina Human OmniExpress	TOPMed R3; Freeze 10	PCs 1-10, age at onset / last exam
IPDGC SPAIN3	Non-Finnish European (EUR)	2475	1328	1869	1506	NeuroChip	TOPMed R3; Freeze 10	PCs 1-10
IPDGC TUBI	Non-Finnish European (EUR)	414	225	230	303	NeuroChip	TOPMed R3; Freeze 10	PCs 1-10, age at onset / last exam
IPDGC UK GWAS	Non-Finnish European (EUR)	985	2622	626	2564	Expanded Multi-Ethnic Genotyping Array	TOPMed R3; Freeze 10	PCs 1-10
Total sample size		28747	83746	18145	95558

## Sheet: ST2
Analysis set	Lambda	Lambda 1000	Cases	Controls
All combined populations (ALL) - Male	1.21	1	28747	83746
All combined populations (ALL) - Female	1.2	1.01	18145	95558
Ashkenazi Jewish (AJ) - Male	1.04	1.03	1395	1103
Ashkenazi Jewish (AJ) - Female	1.04	1.05	677	1042
Non-Finnish European (EUR) - Male	1.2	1	27352	82643
Non-Finnish European (EUR) - Female	1.2	1.01	17468	94516

## Sheet: ST3
					Male												Female
CHR	Nearest Gene	Signficant	Same lead SNP	Known or Novel	Top SNP ID	rsID	Reference allele	Alternative allele	Effect allele	Effect allele frequency	Beta, all studies	SE, all studies	P, all studies	P, random effects, all studies	I2, all studies	P, female	Top SNP ID	rsID	Reference allele	Alternative allele	Effect allele	Effect allele frequency	Beta, all studies	SE, all studies	P, all studies	P, random effects, all studies	I2, all studies	P, male
1	RERE	Female	NA	Novel	chr1:8314193:T:A	rs72635790	T	A	A	0.055	-0.1004	0.027174	0.0002201	0.0005479	5.73	0.1132	chr1:8437247:T:A	rs301802	T	A	A	0.5587	-0.0785	0.01371	1.031e-08	1.031e-08	0	0.5183
1	RBM8A	Male	NA	Novel	chr1:145928008:T:A	rs71582802	T	A	A	0.1841	-0.1241	0.021794	1.24e-08	1.24e-08	0	0.5501	chr1:145726503:T:C	rs115243157	T	C	C	0.9817	-0.1974	0.073535	0.007265	0.007265	0	0.6916
1	GBA1	Both	Yes	Known	chr1:155236376:C:T	rs2230288	C	T	T	0.0161	0.5354	0.04636	7.498e-31	7.498e-31	0	5.672e-40	chr1:155236376:C:T	rs2230288	C	T	T	0.0167	0.66	0.049876	5.672e-40	5.672e-40	0	7.498e-31
1	RAB29	Both	No	Known	chr1:205766726:C:T	rs71633563	C	T	T	0.1353	0.109	0.017338	3.239e-10	3.239e-10	0	1.969e-06	chr1:205770138:C:T	rs708723	C	T	T	0.5612	0.1192	0.013782	5.183e-18	5.183e-18	0	1.371e-09
1	ITPKB	Male	NA	Known	chr1:226731418:A:G	rs10495249	A	G	G	0.7199	-0.0731	0.013191	2.998e-08	2.998e-08	0	3.386e-06	chr1:226728377:T:C	rs4653767	T	C	C	0.7211	-0.0707	0.015196	3.28e-06	3.28e-06	0	3.599e-08
1	SIPA1L2	Female	NA	Known	chr1:232535467:C:T	rs12094095	C	T	T	0.1392	0.0728	0.01715	2.188e-05	2.188e-05	0	5.355e-08	chr1:232527120:C:G	rs6424233	C	G	G	0.2106	-0.0982	0.016739	4.454e-09	4.454e-09	0	0.0144
2	AAK1	Female	NA	Known	chr2:69303968:G:C	rs6546502	G	C	C	0.5734	-0.0434	0.012091	0.0003314	0.01943	27.44	6.53e-07	chr2:69465874:C:T	rs9309428	C	T	T	0.4414	0.0789	0.013691	8.275e-09	8.215e-07	11.8	0.001198
2	ANKRD23	Male	NA	Novel	chr2:96841135:G:A	rs11897786	G	A	A	0.087	-0.1204	0.021942	4.082e-08	4.082e-08	0	0.2339	chr2:96752346:T:G	rs72809835	T	G	G	0.9724	-0.162	0.045034	0.0003216	0.0003216	0	0.9549
2	ACMSD	Both	No	Known	chr2:134834675:T:C	rs6758044	T	C	C	0.5755	-0.132	0.012662	1.912e-25	6.067e-13	29.05	2.454e-16	chr2:134825600:A:G	rs6759811	A	G	G	0.5751	-0.1175	0.014324	2.34e-16	8.016e-11	17.22	6.421e-25
2	ARL6IP6	Female	NA	Novel	chr2:152305336:G:A	rs147834788	G	A	A	0.0172	-0.3246	0.082318	8.038e-05	8.038e-05	0	0.4488	chr2:152862205:C:G	rs7607599	C	G	G	0.4046	-0.0782	0.013879	1.758e-08	1.758e-08	0	0.756
2	STK39	Both	No	Known	chr2:168260515:G:T	rs2102808	G	T	T	0.1311	0.1833	0.017189	1.5e-26	1.5e-26	0	3.364e-23	chr2:168253884:C:T	rs7607599	C	T	T	0.1292	0.1968	0.019817	3.055e-23	3.055e-23	0	1.768e-26
3	CNTN4	Male	NA	Novel	chr3:2182935:C:G	rs9827746	C	G	G	0.4476	-0.0655	0.011911	3.816e-08	3.816e-08	0	0.05547	chr3:2669699:G:A	rs182921512	G	A	A	0.0167	-0.2333	0.059163	8.036e-05	8.036e-05	0	0.459
3	GRM7	Male	NA	Known	chr3:7024398:G:A	rs17046610	G	A	A	0.0428	-0.1793	0.03117	8.801e-09	8.801e-09	0	0.005031	chr3:6918750:C:T	rs10490856	C	T	T	0.0227	-0.1871	0.048033	9.81e-05	9.81e-05	0	0.4325
3	TBC1D5	Male	NA	Known	chr3:18247575:C:A	rs73034368	C	A	A	0.0397	0.1687	0.030314	2.619e-08	2.619e-08	0	9.798e-07	chr3:18208414:C:T	rs73032587	C	T	T	0.0414	0.169	0.034463	9.398e-07	0.0001104	14.4	7.891e-08
3	RBMS3	Male	NA	Known	chr3:28670613:C:T	rs7644788	C	T	T	0.5736	-0.0747	0.012096	6.585e-10	0.0001702	32.85	2.517e-06	chr3:28664199:T:C	rs6808178	T	C	C	0.3813	-0.0714	0.013939	3.017e-07	0.0004572	46.11	1.582e-08
3	SPTSSB	Female	NA	Known	chr3:161286761:C:A	rs4856769	C	A	A	0.3141	0.0685	0.012839	9.532e-08	9.532e-08	0	7.373e-09	chr3:161306420:G:A	rs13062740	G	A	A	0.3097	0.0874	0.014684	2.646e-09	5.134e-06	22.47	1.962e-07
3	PIK3CA	Male	NA	Known	chr3:179199217:A:G	rs3729674	A	G	G	0.7981	0.0976	0.014755	3.723e-11	3.723e-11	0	0.0003544	chr3:179173633:A:G	rs67562832	A	G	G	0.8085	0.0634	0.017209	0.0002295	0.003297	18.27	1.628e-10
3	MCCC1	Both	No	Known	chr3:183029690:AT:A	rs10709578	AT	A	A	0.1875	-0.1202	0.01536	5.058e-15	2.953e-08	34.11	6.586e-22	chr3:183010401:CTAGG:C	rs5854965	CTAGG	C	C	0.8072	-0.1786	0.017727	7.12e-24	6.69e-11	23.5	8.375e-12
4	TMEM175	Both	Yes	Known	chr4:958159:T:C	rs34311866	T	C	C	0.8005	0.1862	0.01494	1.184e-35	1.527e-15	35.28	4.628e-43	chr4:958159:T:C	rs34311866	T	C	C	0.8066	0.2336	0.016981	4.628e-43	2.447e-24	23.22	1.184e-35
4	BST1	Both	No	Known	chr4:15728523:G:T	rs34559912	G	T	T	0.5531	0.1016	0.011915	1.503e-17	6.008e-10	22	2.474e-14	chr4:15736259:C:T	rs4698413	C	T	T	0.5516	0.106	0.013626	7.288e-15	1.815e-05	34.16	4.935e-17
4	LCORL	Both	No	Known	chr4:17996420:C:T	rs13125804	C	T	T	0.1373	-0.1009	0.017434	7.144e-09	0.0001002	21.36	3.417e-10	chr4:18033627:A:G	rs2061455	A	G	G	0.8387	-0.136	0.018922	6.602e-13	6.602e-13	0	1.692e-07
4	FAM47E,FAM47E-STBD1	Male	NA	Known	chr4:76277833:C:T	rs6812193	C	T	T	0.3643	-0.1004	0.014315	2.324e-12	2.324e-12	0	2.656e-07	chr4:76276521:C:T	rs28578510	C	T	T	0.3669	-0.0843	0.016308	2.349e-07	2.349e-07	0	2.765e-12
4	SNCA	Both	Yes	Known	chr4:89704960:G:A	rs356182	G	A	A	0.6388	-0.2437	0.014374	1.794e-64	2.575e-35	35.55	2.819e-49	chr4:89704960:G:A	rs356182	G	A	A	0.6416	-0.2409	0.016326	2.819e-49	2.819e-49	0	1.794e-64
5	NDUFAF2	Both	No	Known	chr5:61188086:G:A	rs4700410	G	A	A	0.1045	0.167	0.019376	6.756e-18	6.756e-18	0	4.612e-09	chr5:60994859:G:A	rs162246	G	A	A	0.8947	-0.1817	0.022793	1.565e-15	1.565e-15	0	2.747e-16
5	SV2C	Both	No	Known	chr5:76320134:A:G	rs2972853	A	G	G	0.9183	0.1235	0.021774	1.413e-08	7.509e-05	28.03	1.452e-07	chr5:76303780:C:A	rs246813	C	A	A	0.0814	0.1361	0.024301	2.135e-08	4.376e-06	11.64	2.537e-08
6	HLA-DQA1	Both	No	Known	chr6:32652425:G:A	rs41269974	G	A	A	0.1609	-0.155	0.016201	1.097e-21	4.908e-11	32.44	2.21e-20	chr6:32604184:T:C	rs17425622	T	C	C	0.8387	-0.1763	0.018887	1.014e-20	1.014e-20	0	1.571e-21
6	LMBRD1	Male	NA	Known	chr6:69800237:T:G	rs6455344	T	G	G	0.5153	0.068	0.011898	1.094e-08	1.393e-07	3.57	5.951e-06	chr6:69685133:C:A	rs1031630	C	A	A	0.5771	-0.0722	0.013662	1.258e-07	9.021e-06	19.09	0.0003005
6	FYN	Female	NA	Known	chr6:111849927:C:T	rs17072993	C	T	T	0.1496	-0.0591	0.016741	0.0004152	0.01516	41.29	1.526e-07	chr6:111836412:T:C	rs13340407	T	C	C	0.8568	-0.1119	0.019714	1.378e-08	1.378e-08	0	0.0009889
6	RPS12	Both	No	Known	chr6:132891307:T:A	rs118130928	T	A	A	0.0309	0.2012	0.034259	4.284e-09	4.284e-09	0	3.391e-16	chr6:132797077:A:G	rs41286192	A	G	G	0.9687	0.3083	0.037699	2.888e-16	2.888e-16	0	3.724e-08
7	GPNMB	Both	No	Known	chr7:23220895:G:A	rs1637192	G	A	A	0.4054	-0.1015	0.012102	4.997e-17	1.358e-07	43.12	9.061e-07	chr7:23119622:C:A	rs6967526	C	A	A	0.4119	-0.0795	0.013882	1.022e-08	1.354e-05	19.15	2.166e-15
8	PPP1R3B	Female	NA	Known	chr8:9193977:C:T	rs34286353	C	T	T	0.0212	0.1457	0.042859	0.000675	0.000675	0	0.482	chr8:9228882:T:A	rs330047	T	A	A	0.506	-0.0842	0.014734	1.1e-08	1.1e-08	0	0.007832
8	CTSB	Both	No	Known	chr8:11853648:A:C	rs1293296	A	C	C	0.7165	-0.0794	0.013493	3.988e-09	5.578e-06	34.88	7.797e-12	chr8:11820396:A:C	rs1293299	A	C	C	0.7762	-0.1194	0.016788	1.143e-12	9.366e-07	30.98	0.0006007
8	FGF20	Both	No	Known	chr8:16843772:T:G	rs34096562	T	G	G	0.7221	-0.0993	0.013463	1.633e-13	1.128e-09	21.08	6.653e-09	chr8:16871326:G:T	rs12156121	G	T	T	0.4409	-0.0949	0.014145	1.958e-11	1.751e-07	20.49	4.959e-08
8	BIN3	Male	NA	Known	chr8:22647951:G:C	rs76856898	G	C	C	0.315	-0.0756	0.01297	5.581e-09	3.097e-05	22.59	0.01828	chr8:22446660:A:G	rs10099515	A	G	G	0.4446	-0.066	0.014022	2.514e-06	2.514e-06	0	0.1372
9	SH3GL2	Both	No	Known	chr9:17581663:G:A	rs7030014	G	A	A	0.3322	-0.0693	0.012655	4.352e-08	4.352e-08	0	4.351e-12	chr9:17580618:A:T	rs8181077	A	T	T	0.6664	-0.106	0.014547	3.17e-13	3.17e-13	0	1.016e-07
9	PRSS3	Female	NA	Known	chr9:34065575:C:T	rs10971880	C	T	T	0.1649	0.0686	0.015966	1.735e-05	1.735e-05	0	0.0007945	chr9:33721937:A:G	rs10514827	A	G	G	0.7352	0.0905	0.015571	6.174e-09	6.174e-09	0	0.000274
10	BAG3	Both	Yes	Known	chr10:119651405:C:T	rs144814361	C	T	T	0.0191	0.3431	0.042117	3.752e-16	7.169e-06	49.57	8.755e-13	chr10:119651405:C:T	rs144814361	C	T	T	0.0178	0.3569	0.049925	8.755e-13	5.42e-06	28.5	3.752e-16
11	RNF141	Female	NA	Known	chr11:10654191:A:G	rs10840457	A	G	G	0.326	0.0458	0.012761	0.000332	0.000332	0	0.1105	chr11:10511626:C:T	rs4910150	C	T	T	0.1225	-0.1172	0.021168	3.084e-08	1.664e-05	25	0.008435
11	DLG2	Male	NA	Known	chr11:83789062:A:G	rs12284617	A	G	G	0.5687	-0.0862	0.013386	1.198e-10	0.0001762	33.56	0.0003088	chr11:83789062:A:G	rs12284617	A	G	G	0.5661	-0.0495	0.01372	0.0003088	0.0003088	0	1.198e-10
11	IGSF9B	Male	NA	Known	chr11:133944573:C:T	rs28428505	C	T	T	0.2821	0.0849	0.013162	1.116e-10	1.116e-10	0	2.911e-07	chr11:13394457:C:T	rs28428505	C	T	T	0.2813	0.0771	0.015032	2.911e-07	2.911e-07	0	1.116e-10
12	LRRK2	Both	Yes	Known	chr12:40340400:G:A	rs34637584	G	A	A	0.0217	2.138	0.17096	6.935e-36	5.323e-35	2.17	7.872e-41	chr12:40340400:G:A	rs34637584	G	A	A	0.0239	2.3876	0.17844	7.872e-41	7.872e-41	0	6.935e-36
12	RAB21	Male	NA	Known	chr12:71785666:C:T	rs61754230	C	T	T	0.0203	0.2433	0.04414	3.547e-08	4.006e-05	16.41	0.01154	chr12:71785666:C:T	rs61754230	C	T	T	0.0208	0.1253	0.049606	0.01154	0.04611	32.01	3.547e-08
12	HIP1R	Both	No	Known	chr12:122838013:T:C	rs10847839	T	C	C	0.6406	0.116	0.012621	3.888e-20	3.888e-20	0	1.142e-23	chr12:122842051:G:T	rs10847864	G	T	T	0.3498	0.1498	0.0146	1.063e-24	1.015e-07	52.4	5.729e-20
14	GCH1	Both	No	Known	chr14:54882151:C:T	rs11158026	C	T	T	0.3185	-0.1161	0.012781	1.05e-19	1.726e-10	21.26	4.838e-10	chr14:55369055:A:AAAT	rs3841297	A	AAAT	AAAT	0.598	-0.0906	0.013937	8.004e-11	8.004e-11	0	1.176e-12
14	GALC	Female	NA	Known	chr14:87905950:G:C	rs59884956	G	C	C	0.5975	-0.0407	0.012066	0.0007435	0.002239	4.18	0.04309	chr14:87949673:G:A	rs3213916	G	A	A	0.3597	0.081	0.014178	1.109e-08	1.945e-05	20.3	0.07096
15	VPS13C	Male	NA	Known	chr15:61701503:G:A	rs4774417	G	A	A	0.7282	0.105	0.013405	4.774e-15	4.774e-15	0	8.37e-08	chr15:61701503:G:A	rs4774417	G	A	A	0.7309	0.0827	0.015432	8.37e-08	0.0007113	28.72	4.774e-15
16	CRAMP1	Male	NA	Known	chr16:1666009:A:C	rs8058190	A	C	C	0.4599	-0.0689	0.012008	9.58e-09	4.642e-08	2.53	8.808e-05	chr16:1909618:T:C	rs1742398	T	C	C	0.6	-0.0581	0.014292	4.799e-05	7.684e-05	1.67	5.656e-06
16	SYT17	Male	NA	Known	chr16:19267278:GT:G	rs11286714	GT	G	G	0.5386	-0.0896	0.012712	1.809e-12	1.809e-12	0	0.0001417	chr16:19370109:CCT:C	rs3048377	CCT	C	C	0.7152	0.0618	0.014983	3.714e-05	0.001606	17.32	0.03655
16	STX4	Both	No	Known	chr16:31046479:G:A	rs11862744	G	A	A	0.3563	-0.1079	0.012625	1.268e-17	3.835e-10	15.76	2.072e-13	chr16:30969581:T:C	rs897986	T	C	C	0.3692	0.1119	0.014533	1.363e-14	0.004784	66.42	1.554e-13
16	TOX3	Both	No	Known	chr16:52565276:C:T	rs4784227	C	T	T	0.2475	0.0801	0.01368	4.767e-09	1.935e-07	14.29	5.096e-09	chr16:52593329:TAAGA:T	rs35561035	TAAGA	T	T	0.4154	0.092	0.013765	2.328e-11	2.328e-11	0	2.956e-08
17	HSD17B1	Female	NA	Known	chr17:42455590:C:T	rs4796664	C	T	T	0.6505	-0.0543	0.012637	1.732e-05	1.732e-05	0	0.05649	chr17:42554255:C:A	rs676387	C	A	A	0.2713	-0.0848	0.015414	3.767e-08	3.767e-08	0	0.000121
17	KANSL1	Both	No	Known	chr17:46183562:G:GGAGGAGA	rs369462772	G	GGAGGAGA	GGAGGAGA	0.2137	0.2498	0.014848	1.625e-63	1.625e-63	0	5.25e-53	chr17:45869057:A:C	rs2316772	A	C	C	0.7857	-0.2623	0.017095	3.881e-53	3.881e-53	0	6.221e-62
17	MED13	Male	NA	Known	chr17:62109174:G:A	rs11657294	G	A	A	0.1598	0.1007	0.016262	5.926e-10	9.585e-06	35.78	4.61e-05	chr17:62016181:A:C	rs72843781	A	C	C	0.6505	0.0731	0.014879	8.976e-07	2.982e-05	11.56	4.157e-07
18	NOL4	Male	NA	Known	chr18:34071260:T:C	rs34977745	T	C	C	0.7678	0.0799	0.013963	1.052e-08	1.052e-08	0	0.05023	chr18:33729169:G:C	rs7230463	G	C	C	0.4879	0.07	0.013706	3.268e-07	3.268e-07	0	9.838e-05
18	RIT2	Both	No	Known	chr18:43092999:G:A	rs4588066	G	A	A	0.3237	0.0936	0.012658	1.418e-13	4.782e-13	1.1	2.635e-14	chr18:43097400:A:G	rs8085083	A	G	G	0.4222	-0.112	0.013831	5.61e-16	5.61e-16	0	9.964e-11
21	DYRK1A	Female	NA	Known	chr21:37513139:A:G	rs1803439	A	G	G	0.6519	0.0683	0.012565	5.462e-08	5.462e-08	0	2.464e-06	chr21:37519947:A:G	rs11701836	A	G	G	0.7337	0.0996	0.015279	7.09e-11	1.489e-09	4.34	4.33e-06
21	ADARB1	Male	NA	Known	chr21:45161847:C:A	rs8130097	C	A	A	0.0529	0.1557	0.026496	4.195e-09	4.195e-09	0	0.008146	chr21:45074531:G:GC	rs534050017	G	GC	GC	0.9525	0.1939	0.052137	0.0002	0.0002	0	0.005617

## Sheet: ST4
		Male											Female
CHR	Nearest Gene	Top SNP ID	rsID	Reference allele	Alternative allele	Effect allele	Beta, all studies	SE, all studies	P, all studies	Beta, GP2 R10	SE, GP2 R10	P, GP2 R10	Top SNP ID	rsID	Reference allele	Alternative allele	Effect allele	Beta, all studies	SE, all studies	P, all studies	Beta, GP2 R10	SE, GP2 R10	P, GP2 R10
1	RERE	chr1:8314193:T:A	rs72635790	T	A	A	-0.1004	0.027174	0.0002201	0.039817	0.118095	0.735982	chr1:8437247:T:A	rs301802	T	A	A	-0.0785	0.01371	1.031e-08	-0.109787	0.05917	0.0635253
1	RBM8A	chr1:145928008:T:A	rs71582802	T	A	A	-0.1241	0.021794	1.24e-08	0.022818	0.072707	0.753695	chr1:145726503:T:C	rs115243157	T	C	C	-0.1974	0.073535	0.007265	-0.221965	0.253858	0.381919
1	GBA1	chr1:155236376:C:T	rs2230288	C	T	T	0.5354	0.04636	7.498e-31	0.269355	0.206861	0.192875	chr1:155236376:C:T	rs2230288	C	T	T	0.66	0.049876	5.672e-40	0.899621	0.246011	0.000255347
1	RAB29	chr1:205766726:C:T	rs71633563	C	T	T	0.109	0.017338	3.239e-10	0.017123	0.075463	0.8205	chr1:205770138:C:T	rs708723	C	T	T	0.1192	0.013782	5.183e-18	0.121831	0.058289	0.0366061
1	ITPKB	chr1:226731418:A:G	rs10495249	A	G	G	-0.0731	0.013191	2.998e-08	-0.138343	0.0565	0.0143433	chr1:226728377:T:C	rs4653767	T	C	C	-0.0707	0.015196	3.28e-06	-0.0832	0.064214	0.195089
1	SIPA1L2	chr1:232535467:C:T	rs12094095	C	T	T	0.0728	0.01715	2.188e-05	0.179952	0.075609	0.0173131	chr1:232527120:C:G	rs6424233	C	G	G	-0.0982	0.016739	4.454e-09	0.020973	0.072334	0.771852
2	AAK1	chr2:69303968:G:C	rs6546502	G	C	C	-0.0434	0.012091	0.0003314	0.11127	0.051799	0.0317046	chr2:69465874:C:T	rs9309428	C	T	T	0.0789	0.013691	8.275e-09	0.071511	0.059585	0.230079
2	ANKRD23	chr2:96841135:G:A	rs11897786	G	A	A	-0.1204	0.021942	4.082e-08	0.076266	0.096973	0.431594	chr2:96752346:T:G	rs72809835	T	G	G	-0.162	0.045034	0.0003216	-0.176063	0.177903	0.322342
2	ACMSD	chr2:134834675:T:C	rs6758044	T	C	C	-0.132	0.012662	1.912e-25	-0.109721	0.055636	0.0485945	chr2:134825600:A:G	rs6759811	A	G	G	-0.1175	0.014324	2.34e-16	-0.006399	0.062991	0.919074
2	ARL6IP6	chr2:152305336:G:A	rs147834788	G	A	A	-0.3246	0.082318	8.038e-05	NA	NA	NA	chr2:152862205:C:G	rs7607599	C	G	G	-0.0782	0.013879	1.758e-08	0.00841	0.058452	0.885588
2	STK39	chr2:168260515:G:T	rs2102808	G	T	T	0.1833	0.017189	1.5e-26	0.210237	0.077173	0.00644	chr2:168253884:C:T	rs7607599	C	T	T	0.1968	0.019817	3.055e-23	0.197136	0.083009	0.0175554
3	CNTN4	chr3:2182935:C:G	rs9827746	C	G	G	-0.0655	0.011911	3.816e-08	-0.123014	0.051547	0.017	chr3:2669699:G:A	rs182921512	G	A	A	-0.2333	0.059163	8.036e-05	0.026885	0.231415	0.9075
3	GRM7	chr3:7024398:G:A	rs17046610	G	A	A	-0.1793	0.03117	8.801e-09	-0.1394	0.13235	0.292	chr3:6918750:C:T	rs10490856	C	T	T	-0.1871	0.048033	9.81e-05	0.118405	0.192859	0.539242
3	TBC1D5	chr3:18247575:C:A	rs73034368	C	A	A	0.1687	0.030314	2.619e-08	-0.157788	0.131484	0.23	chr3:18208414:C:T	rs73032587	C	T	T	0.169	0.034463	9.398e-07	0.234787	0.162409	0.148278
3	RBMS3	chr3:28670613:C:T	rs7644788	C	T	T	-0.0747	0.012096	6.585e-10	-0.150401	0.053072	0.0046	chr3:28664199:T:C	rs6808178	T	C	C	-0.0714	0.013939	3.017e-07	-0.119728	0.05991	0.0456588
3	SPTSSB	chr3:161286761:C:A	rs4856769	C	A	A	0.0685	0.012839	9.532e-08	0.123615	0.056539	0.0288	chr3:161306420:G:A	rs13062740	G	A	A	0.0874	0.014684	2.646e-09	-0.002796	0.062873	0.964533
3	PIK3CA	chr3:179199217:A:G	rs3729674	A	G	G	0.0976	0.014755	3.723e-11	0.160042	0.068846	0.0201	chr3:179173633:A:G	rs67562832	A	G	G	0.0634	0.017209	0.0002295	0.09038	0.075244	0.229696
3	MCCC1	chr3:183029690:AT:A	rs10709578	AT	A	A	-0.1202	0.01536	5.058e-15	-0.197271	0.065174	0.00247	chr3:183010401:CTAGG:C	rs5854965	CTAGG	C	C	-0.1786	0.017727	7.12e-24	0.040729	0.074261	0.583403
4	TMEM175	chr4:958159:T:C	rs34311866	T	C	C	0.1862	0.01494	1.184e-35	0.118236	0.064623	0.0673	chr4:958159:T:C	rs34311866	T	C	C	0.2336	0.016981	4.628e-43	0.261356	0.071277	0.000245651
4	BST1	chr4:15728523:G:T	rs34559912	G	T	T	0.1016	0.011915	1.503e-17	0.188157	0.051808	0.000281	chr4:15736259:C:T	rs4698413	C	T	T	0.106	0.013626	7.288e-15	0.076509	0.057622	0.184258
4	LCORL	chr4:17996420:C:T	rs13125804	C	T	T	-0.1009	0.017434	7.144e-09	-0.120306	0.07271	0.098	chr4:18033627:A:G	rs2061455	A	G	G	-0.136	0.018922	6.602e-13	-0.182038	0.07639	0.0171711
4	FAM47E,FAM47E-STBD1	chr4:76277833:C:T	rs6812193	C	T	T	-0.1004	0.014315	2.324e-12	-0.062974	0.052942	0.234	chr4:76276521:C:T	rs28578510	C	T	T	-0.0843	0.016308	2.349e-07	-0.123849	0.05964	0.0378363
4	SNCA	chr4:89704960:G:A	rs356182	G	A	A	-0.2437	0.014374	1.794e-64	-0.233601	0.052789	9.64e-06	chr4:89704960:G:A	rs356182	G	A	A	-0.2409	0.016326	2.819e-49	-0.217825	0.059681	0.000262418
5	NDUFAF2	chr5:61188086:G:A	rs4700410	G	A	A	0.167	0.019376	6.756e-18	0.001299	0.08371	0.988	chr5:60994859:G:A	rs162246	G	A	A	-0.1817	0.022793	1.565e-15	-0.257429	0.104808	0.0140414
5	SV2C	chr5:76320134:A:G	rs2972853	A	G	G	0.1235	0.021774	1.413e-08	0.040335	0.095669	0.673	chr5:76303780:C:A	rs246813	C	A	A	0.1361	0.024301	2.135e-08	0.074467	0.104113	0.474469
6	HLA-DQA1	chr6:32652425:G:A	rs41269974	G	A	A	-0.155	0.016201	1.097e-21	-0.173362	0.068722	0.0116	chr6:32604184:T:C	rs17425622	T	C	C	-0.1763	0.018887	1.014e-20	-0.200305	0.079232	0.0114685
6	LMBRD1	chr6:69800237:T:G	rs6455344	T	G	G	0.068	0.011898	1.094e-08	0.073966	0.05079	0.145	chr6:69685133:C:A	rs1031630	C	A	A	-0.0722	0.013662	1.258e-07	-0.081386	0.058924	0.167234
6	FYN	chr6:111849927:C:T	rs17072993	C	T	T	-0.0591	0.016741	0.0004152	-0.028874	0.073783	0.696	chr6:111836412:T:C	rs13340407	T	C	C	-0.1119	0.019714	1.378e-08	-0.024417	0.083994	0.771282
6	RPS12	chr6:132891307:T:A	rs118130928	T	A	A	0.2012	0.034259	4.284e-09	0.179977	0.158211	0.255	chr6:132797077:A:G	rs41286192	A	G	G	0.3083	0.037699	2.888e-16	0.276715	0.169128	0.101813
7	GPNMB	chr7:23220895:G:A	rs1637192	G	A	A	-0.1015	0.012102	4.997e-17	-0.092168	0.052903	0.0815	chr7:23119622:C:A	rs6967526	C	A	A	-0.0795	0.013882	1.022e-08	-0.106379	0.058786	0.0703604
8	PPP1R3B	chr8:9193977:C:T	rs34286353	C	T	T	0.1457	0.042859	0.000675	0.17606	0.190954	0.357	chr8:9228882:T:A	rs330047	T	A	A	-0.0842	0.014734	1.1e-08	0.01783	0.058575	0.760808
8	CTSB	chr8:11853648:A:C	rs1293296	A	C	C	-0.0794	0.013493	3.988e-09	-0.144684	0.056257	0.0101	chr8:11820396:A:C	rs1293299	A	C	C	-0.1194	0.016788	1.143e-12	-0.067977	0.069877	0.330647
8	FGF20	chr8:16843772:T:G	rs34096562	T	G	G	-0.0993	0.013463	1.633e-13	-0.020341	0.057071	0.722	chr8:16871326:G:T	rs12156121	G	T	T	-0.0949	0.014145	1.958e-11	-0.108107	0.059326	0.0684175
8	BIN3	chr8:22647951:G:C	rs76856898	G	C	C	-0.0756	0.01297	5.581e-09	-0.051292	0.054947	0.351	chr8:22446660:A:G	rs10099515	A	G	G	-0.066	0.014022	2.514e-06	-0.16927	0.059143	0.00420938
9	SH3GL2	chr9:17581663:G:A	rs7030014	G	A	A	-0.0693	0.012655	4.352e-08	-0.058532	0.053858	0.277	chr9:17580618:A:T	rs8181077	A	T	T	-0.106	0.014547	3.17e-13	-0.03482	0.061772	0.572971
9	PRSS3	chr9:34065575:C:T	rs10971880	C	T	T	0.0686	0.015966	1.735e-05	0.084029	0.070256	0.232	chr9:33721937:A:G	rs10514827	A	G	G	0.0905	0.015571	6.174e-09	0.104171	0.065868	0.113758
10	BAG3	chr10:119651405:C:T	rs144814361	C	T	T	0.3431	0.042117	3.752e-16	0.193608	0.18464	0.294	chr10:119651405:C:T	rs144814361	C	T	T	0.3569	0.049925	8.755e-13	0.33161	0.20335	0.102946
11	RNF141	chr11:10654191:A:G	rs10840457	A	G	G	0.0458	0.012761	0.000332	0.046409	0.055279	0.401	chr11:10511626:C:T	rs4910150	C	T	T	-0.1172	0.021168	3.084e-08	-0.012806	0.091428	0.888613
11	DLG2	chr11:83789062:A:G	rs12284617	A	G	G	-0.0862	0.013386	1.198e-10	-0.104929	0.051962	0.0435	chr11:83789062:A:G	rs12284617	A	G	G	-0.0495	0.01372	0.0003088	-0.019732	0.059248	0.739101
11	IGSF9B	chr11:133944573:C:T	rs28428505	C	T	T	0.0849	0.013162	1.116e-10	0.118458	0.057278	0.0386	chr11:13394457:C:T	rs28428505	C	T	T	0.0771	0.015032	2.911e-07	-0.052939	0.063755	0.406348
12	LRRK2	chr12:40340400:G:A	rs34637584	G	A	A	2.138	0.17096	6.935e-36	6.57376	7.8013	0.399	chr12:40340400:G:A	rs34637584	G	A	A	2.3876	0.17844	7.872e-41	5.35485	6.11961	0.381557
12	RAB21	chr12:71785666:C:T	rs61754230	C	T	T	0.2433	0.04414	3.547e-08	0.407516	0.18924	0.0313	chr12:71785666:C:T	rs61754230	C	T	T	0.1253	0.049606	0.01154	0.439976	0.215829	0.0414956
12	HIP1R	chr12:122838013:T:C	rs10847839	T	C	C	0.116	0.012621	3.888e-20	0.140318	0.054336	0.00981	chr12:122842051:G:T	rs10847864	G	T	T	0.1498	0.0146	1.063e-24	0.340137	0.062048	4.21012e-08
14	GCH1	chr14:54882151:C:T	rs11158026	C	T	T	-0.1161	0.012781	1.05e-19	-0.112119	0.053789	0.0371	chr14:55369055:A:AAAT	rs3841297	A	AAAT	AAAT	-0.0906	0.013937	8.004e-11	-0.193369	0.057717	0.000807252
14	GALC	chr14:87905950:G:C	rs59884956	G	C	C	-0.0407	0.012066	0.0007435	-0.010069	0.053289	0.85	chr14:87949673:G:A	rs3213916	G	A	A	0.081	0.014178	1.109e-08	0.133026	0.059809	0.0261368
15	VPS13C	chr15:61701503:G:A	rs4774417	G	A	A	0.105	0.013405	4.774e-15	0.126522	0.05653	0.0252	chr15:61701503:G:A	rs4774417	G	A	A	0.0827	0.015432	8.37e-08	0.123514	0.064522	0.0555816
16	CRAMP1	chr16:1666009:A:C	rs8058190	A	C	C	-0.0689	0.012008	9.58e-09	-0.036072	0.051906	0.487	chr16:1909618:T:C	rs1742398	T	C	C	-0.0581	0.014292	4.799e-05	-0.01847	0.060628	0.760639
16	SYT17	chr16:19267278:GT:G	rs11286714	GT	G	G	-0.0896	0.012712	1.809e-12	-0.057665	0.055595	0.3	chr16:19370109:CCT:C	rs3048377	CCT	C	C	0.0618	0.014983	3.714e-05	-0.123569	0.062736	0.0488756
16	STX4	chr16:31046479:G:A	rs11862744	G	A	A	-0.1079	0.012625	1.268e-17	-0.149582	0.053305	0.00501	chr16:30969581:T:C	rs897986	T	C	C	0.1119	0.014533	1.363e-14	0.10452	0.060543	0.0842803
16	TOX3	chr16:52565276:C:T	rs4784227	C	T	T	0.0801	0.01368	4.767e-09	0.025307	0.05959	0.671	chr16:52593329:TAAGA:T	rs35561035	TAAGA	T	T	0.092	0.013765	2.328e-11	0.025512	0.058848	0.664695
17	HSD17B1	chr17:42455590:C:T	rs4796664	C	T	T	-0.0543	0.012637	1.732e-05	-0.02272	0.053746	0.673	chr17:42554255:C:A	rs676387	C	A	A	-0.0848	0.015414	3.767e-08	-0.001722	0.064827	0.978801
17	KANSL1	chr17:46183562:G:GGAGGAGA	rs369462772	G	GGAGGAGA	GGAGGAGA	0.2498	0.014848	1.625e-63	0.338214	0.062707	6.91e-08	chr17:45869057:A:C	rs2316772	A	C	C	-0.2623	0.017095	3.881e-53	-0.345474	0.072838	2.105e-06
17	MED13	chr17:62109174:G:A	rs11657294	G	A	A	0.1007	0.016262	5.926e-10	0.096573	0.071206	0.175	chr17:62016181:A:C	rs72843781	A	C	C	0.0731	0.014879	8.976e-07	0.131274	0.063905	0.0399607
18	NOL4	chr18:34071260:T:C	rs34977745	T	C	C	0.0799	0.013963	1.052e-08	0.116164	0.061832	0.0603	chr18:33729169:G:C	rs7230463	G	C	C	0.07	0.013706	3.268e-07	0.064326	0.058746	0.273509
18	RIT2	chr18:43092999:G:A	rs4588066	G	A	A	0.0936	0.012658	1.418e-13	0.047246	0.055306	0.393	chr18:43097400:A:G	rs8085083	A	G	G	-0.112	0.013831	5.61e-16	-0.152773	0.060649	0.0117678
21	DYRK1A	chr21:37513139:A:G	rs1803439	A	G	G	0.0683	0.012565	5.462e-08	0.094646	0.05415	0.0805	chr21:37519947:A:G	rs11701836	A	G	G	0.0996	0.015279	7.09e-11	0.084194	0.065743	0.200312
21	ADARB1	chr21:45161847:C:A	rs8130097	C	A	A	0.1557	0.026496	4.195e-09	0.140214	0.119166	0.239	chr21:45074531:G:GC	rs534050017	G	GC	GC	0.1939	0.052137	0.0002	NA	NA	NA

## Sheet: ST5
Cohorts	Population Prevalence Females (Males)	Sample Prevalence Females (Males)	rg	SE	Z	P	h2_liab	h2_liab_se	h2_int	h2_int_se	gcov_int	gcov_int_se
Combined	0.02 (0.02)	0.16 (0.256)	0.909	0.0403	22.5728	8.0278e-113	0.1049	0.0091	1.0792	0.0106	0.0162	0.0081
EUR only	0.02 (0.02)	0.157 (0.251)	0.9138	0.0409	22.3284	1.9582e-110	0.1036	0.0091	1.0804	0.0104	0.0147	0.0079
AJ only	0.02 (0.02)	0.394 (0.558)	0.6507	0.3319	1.9603	0.05	0.2692	0.1401	1.0359	0.008	-4.9105e-05	0.0057
Biobank only	0.02 (0.02)	0.054 (0.086)	0.9529	0.1071	8.8999	5.591e-19	0.1233	0.0172	0.9982	0.0072	0.0072	0.0048
Clinical only	0.02 (0.02)	0.443 (0.558)	0.8704	0.0558	15.6083	6.3919e-55	0.1634	0.0156	1.1066	0.0099	0.0236	0.0071
Combined	0.00616 (0.01022)	0.16 (0.256)	0.909	0.0403	22.5728	8.0278e-113	0.0887	0.0077	1.0792	0.0106	0.0162	0.0081
EUR only	0.00616 (0.01022)	0.157 (0.251)	0.9138	0.0409	22.3284	1.9582e-110	0.0877	0.0077	1.0804	0.0104	0.0147	0.0079
AJ only	0.00616 (0.01022)	0.394 (0.558)	0.6507	0.3319	1.9603	0.05	0.2278	0.1186	1.0359	0.008	-4.9105e-05	0.0057
Biobank only	0.00616 (0.01022)	0.054 (0.086)	0.9529	0.1071	8.8999	5.591e-19	0.1043	0.0145	0.9982	0.0072	0.0072	0.0048
Clinical only	0.00616 (0.01022)	0.443 (0.558)	0.8704	0.0558	15.6083	6.3919e-55	0.1383	0.0132	1.1066	0.0099	0.0236	0.0071

## Sheet: ST6
Subset	Cohort	Population Prevalence	Sample Prevalence (# cases/total)	Total Observed scale h2	Total Liability scale h2	Lambda GC	Mean χ²	Intercept	Ratio	Cases	Controls	Total	number_SNPs_preLDSC
Combined	Females	0.02	0.159582	0.0908 (0.0091)	0.1107 (0.011)	1.2385	1.3121	1.0991 (0.0092)	0.3174 (0.0296)	18145	95558	113703	1182241
	Males	0.02	0.255545	0.1168 (0.0096)	0.0994 (0.0082)	1.2539	1.3595	1.0881 (0.0096)	0.2452 (0.0267)	28747	83746	112493	1182232
	Females	0.00616	0.159582	0.0908 (0.0091)	0.0836 (0.0083)	1.2385	1.3121	1.0991 (0.0092)	0.3174 (0.0296)	18145	95558	113703	1182241
	Males	0.01022	0.255545	0.1168 (0.0096)	0.0842 (0.0069)	1.2539	1.3595	1.0881 (0.0096)	0.2452 (0.0267)	28747	83746	112493	1182232
EUR only	Females	0.02	0.157097	0.0927 (0.009)	0.1148 (0.0112)	1.2374	1.3107	1.0961 (0.009)	0.3094 (0.0289)	17633	94610	112243	1181989
	Males	0.02	0.250818	0.1139 (0.0094)	0.0993 (0.0082)	1.2445	1.3491	1.089 (0.0095)	0.2549 (0.0273)	27680	82679	110359	1182059
	Females	0.00616	0.157097	0.0927 (0.009)	0.0867 (0.0084)	1.2374	1.3107	1.0961 (0.009)	0.3094 (0.0289)	17633	94610	112243	1181989
	Males	0.01022	0.250818	0.1139 (0.0094)	0.084 (0.007)	1.2445	1.3491	1.089 (0.0095)	0.2549 (0.0273)	27680	82679	110359	1182059
AJ only	Females	0.02	0.393834	1.0065 (0.4431)	0.6908 (0.3041)	1.0645	1.0694	1.0337 (0.0088)	0.4853 (0.1267)	677	1042	1719	1071432
	Males	0.02	0.558447	0.427 (0.2145)	0.2837 (0.1425)	1.0529	1.056	1.0344 (0.008)	0.6148 (0.1431)	1395	1103	2498	1072196
	Females	0.00616	0.393834	1.0065 (0.4431)	0.5216 (0.2296)	1.0645	1.0694	1.0337 (0.0088)	0.4853 (0.1267)	677	1042	1719	1071432
	Males	0.01022	0.558447	0.427 (0.2145)	0.2401 (0.1206)	1.0529	1.056	1.0344 (0.008)	0.6148 (0.1431)	1395	1103	2498	1072196
Biobank only	Females	0.02	0.0538955	0.043 (0.0064)	0.1379 (0.0207)	1.0685	1.0868	1.0131 (0.0075)	0.1503 (0.0865)	4457	78240	82697	1153035
	Males	0.02	0.0856494	0.0591 (0.0083)	0.1232 (0.0172)	1.0631	1.0863	0.9981 (0.0073)	< 0	6148	65633	71781	1153647
	Females	0.00616	0.0538955	0.043 (0.0064)	0.1042 (0.0156)	1.0685	1.0868	1.0131 (0.0075)	0.1503 (0.0865)	4457	78240	82697	1153035
	Males	0.01022	0.0856494	0.0591 (0.0083)	0.1042 (0.0146)	1.0631	1.0863	0.9981 (0.0073)	< 0	6148	65633	71781	1153647
Clinical only	Females	0.02	0.443083	0.2424 (0.0278)	0.1609 (0.0185)	1.2385	1.2772	1.1207 (0.0088)	0.4354 (0.0317)	13853	17412	31265	1182805
	Males	0.02	0.55816	0.237 (0.0217)	0.1575 (0.0144)	1.2533	1.3138	1.1125 (0.0091)	0.3584 (0.029)	22927	18149	41076	1182783
	Females	0.00616	0.443083	0.2424 (0.0278)	0.1215 (0.0139)	1.2385	1.2772	1.1207 (0.0088)	0.4354 (0.0317)	13853	17412	31265	1182805
	Males	0.01022	0.55816	0.237 (0.0217)	0.1333 (0.0122)	1.2533	1.3138	1.1125 (0.0091)	0.3584 (0.029)	22927	18149	41076	1182783

[truncated: 1 more sheets: ST7]
